# Supplementary material for: Functional Characterization of the MeSSIII-1 Gene and Its Promoter from Cassava
Source: Int J Mol Sci. 2024 Apr 26;25(9):4711. doi: 10.3390/ijms25094711 (PMC11083483; doi:10.3390/ijms25094711)
Supplement: Supplementary file 1 [file ijms-25-04711-s001.zip]

Archive with 1 entries (1 files):
- ijms-2953032-supplementary.pdf
